# Supplementary material for: The Antioxidant Role of Hemp Phytocomplex in Cannabis Oil-Based Extracts
Source: Pharmaceuticals (Basel). 2022 Sep 4;15(9):1102. doi: 10.3390/ph15091102 (PMC9503170; doi:10.3390/ph15091102)
Supplement: Supplementary file 1 [file pharmaceuticals-15-01102-s001.zip]

Archive with 1 entries (1 files):
- pharmaceuticals-1884668-supplementary.pdf
